# Supplementary material for: Conformational Dynamics of the Active Site Loop in Dihydroorotase Highlighting the Limitations of Loop-In Structures for Inhibitor Docking
Source: Int J Mol Sci. 2025 Oct 4;26(19):9688. doi: 10.3390/ijms26199688 (PMC12524618; doi:10.3390/ijms26199688)
Supplement: Supplementary file 1 [file ijms-26-09688-s001.zip]

Archive with 1 entries (1 files):
- ijms-3874332-supplementary.pdf
